# Supplementary material for: Study on the Aqueous CdTe Quantum Dots Solar Device Deposited by Blade Coating on Magnesium Zinc Oxide Window Layer
Source: Nanomaterials (Basel). 2022 Apr 30;12(9):1523. doi: 10.3390/nano12091523 (PMC9099490; doi:10.3390/nano12091523)
Supplement: Supplementary file 1 [file nanomaterials-12-01523-s001.zip]

Archive with 1 entries (1 files):
- nanomaterials-1700742-supplementary.pdf
